# Supplementary material for: Genomic Features of Salmonella enterica Subspecies houtenae Serotype 45:g,z51:- Isolated from Multiple Abdominal Abscesses of an African Fat-Tailed Gecko, United States, 2020
Source: Antibiotics (Basel). 2021 Oct 29;10(11):1322. doi: 10.3390/antibiotics10111322 (PMC8614954; doi:10.3390/antibiotics10111322)
Supplement: Supplementary file 1 [file antibiotics-10-01322-s001.zip › Table S2.xlsx]

## Sheet: Sheet1
	Island start	Island end	Length	Method	Gene start	Gene end	Strand	Product
Island 1	27346	33619	6273	SIGI-HMM	25949	27349	1	Cytochrome c551 peroxidase (EC 1.11.1.5)
	27346	33619	6273	SIGI-HMM	27346	27972	1	ABC transporter involved in cytochrome c biogenesis, ATPase component CcmA
	27346	33619	6273	SIGI-HMM	27972	28628	1	ABC transporter involved in cytochrome c biogenesis, CcmB subunit
	27346	33619	6273	SIGI-HMM	28669	29406	1	Cytochrome c-type biogenesis protein CcmC, putative heme lyase for CcmE
	27346	33619	6273	SIGI-HMM	29442	29615	1	Cytochrome c-type biogenesis protein CcmD, interacts with CcmCE
	27346	33619	6273	SIGI-HMM	29612	30091	1	Cytochrome c-type biogenesis protein CcmE, heme chaperone
	27346	33619	6273	SIGI-HMM	30088	32031	1	Cytochrome c heme lyase subunit CcmF
	27346	33619	6273	SIGI-HMM	32028	32585	1	Cytochrome c-type biogenesis protein CcmG/DsbE, thiol:disulfide oxidoreductase
	27346	33619	6273	SIGI-HMM	32582	33619	1	Cytochrome c heme lyase subunit CcmL / Cytochrome c heme lyase subunit CcmH
Island 2	111746	119352	7606	SIGI-HMM	111746	112687	1	CMP-N-acetylneuraminate-beta-galactosamide- alpha-2,3-sialyltransferase (EC 2.4.99.-)
	111746	119352	7606	SIGI-HMM	112761	113852	1	Lipopolysaccharide 1,6-galactosyltransferase (EC 2.4.1.-)
	111746	119352	7606	SIGI-HMM	113858	114871	1	Lipopolysaccharide 1,3-galactosyltransferase (EC 2.4.1.44)
	111746	119352	7606	SIGI-HMM	114889	115899	1	UDP-glucose:(glucosyl)lipopolysaccharide alpha-1,2-glucosyltransferase (EC 2.4.1.58)
	111746	119352	7606	SIGI-HMM	115922	116620	1	Lipopolysaccharide core heptose(II) kinase RfaY
	111746	119352	7606	SIGI-HMM	116770	117579	1	Lipopolysaccharide core biosynthesis protein RfaZ
	111746	119352	7606	SIGI-HMM	117956	118081	1	Lipopolysaccharide 1,2-N-acetylglucosaminetransferase (EC 2.4.1.56)
	111746	119352	7606	SIGI-HMM	118138	119352	-1	Oligosaccharide repeat unit polymerase Wzy; O-antigen ligase
Island 3	377822	400712	22890	IslandPath-DIMOB	377822	378178	1	tRNA 5-methylaminomethyl-2-thiouridine synthase subunit TusC
	377822	400712	22890	IslandPath-DIMOB	378186	378473	1	tRNA 5-methylaminomethyl-2-thiouridine synthase subunit TusB
	377822	400712	22890	IslandPath-DIMOB	378599	378973	1	SSU ribosomal protein S12p (S23e)
	377822	400712	22890	IslandPath-DIMOB	379069	379539	1	SSU ribosomal protein S7p (S5e)
	377822	400712	22890	IslandPath-DIMOB	379636	381750	1	Translation elongation factor G
	377822	400712	22890	IslandPath-DIMOB	381822	383006	1	Translation elongation factor Tu
	377822	400712	22890	IslandPath-DIMOB	383192	383386	1	Bacterioferritin-associated ferredoxin
	377822	400712	22890	IslandPath-DIMOB	383459	383935	1	Bacterioferritin (EC 1.16.3.1)
	377822	400712	22890	IslandPath-DIMOB	383932	384399	-1	Leader peptidase HopD
	377822	400712	22890	IslandPath-DIMOB	384422	384550	1	hypothetical protein
	377822	400712	22890	IslandPath-DIMOB	384778	385089	1	SSU ribosomal protein S10p (S20e)
	377822	400712	22890	IslandPath-DIMOB	385122	385751	1	LSU ribosomal protein L3p (L3e)
	377822	400712	22890	IslandPath-DIMOB	385762	386367	1	LSU ribosomal protein L4p (L1e)
	377822	400712	22890	IslandPath-DIMOB	386364	386666	1	LSU ribosomal protein L23p (L23Ae)
	377822	400712	22890	IslandPath-DIMOB	386684	387505	1	LSU ribosomal protein L2p (L8e)
	377822	400712	22890	IslandPath-DIMOB	387522	387800	1	SSU ribosomal protein S19p (S15e)
	377822	400712	22890	IslandPath-DIMOB	387815	388147	1	LSU ribosomal protein L22p (L17e)
	377822	400712	22890	IslandPath-DIMOB	388165	388866	1	SSU ribosomal protein S3p (S3e)
	377822	400712	22890	IslandPath-DIMOB	388879	389289	1	LSU ribosomal protein L16p (L10e)
	377822	400712	22890	IslandPath-DIMOB	389289	389480	1	LSU ribosomal protein L29p (L35e)
	377822	400712	22890	IslandPath-DIMOB	389480	389734	1	SSU ribosomal protein S17p (S11e)
	377822	400712	22890	IslandPath-DIMOB	389898	390269	1	LSU ribosomal protein L14p (L23e)
	377822	400712	22890	IslandPath-DIMOB	390280	390594	1	LSU ribosomal protein L24p (L26e)
	377822	400712	22890	IslandPath-DIMOB	390609	391148	1	LSU ribosomal protein L5p (L11e)
	377822	400712	22890	IslandPath-DIMOB	391163	391468	1	SSU ribosomal protein S14p (S29e) @ SSU ribosomal protein S14p (S29e), zinc-independent
	377822	400712	22890	IslandPath-DIMOB	391502	391894	1	SSU ribosomal protein S8p (S15Ae)
	377822	400712	22890	IslandPath-DIMOB	391907	392440	1	LSU ribosomal protein L6p (L9e)
	377822	400712	22890	IslandPath-DIMOB	392450	392803	1	LSU ribosomal protein L18p (L5e)
	377822	400712	22890	IslandPath-DIMOB	392818	393321	1	SSU ribosomal protein S5p (S2e)
	377822	400712	22890	IslandPath-DIMOB	393325	393504	1	LSU ribosomal protein L30p (L7e)
	377822	400712	22890	IslandPath-DIMOB	393508	393942	1	LSU ribosomal protein L15p (L27Ae)
	377822	400712	22890	IslandPath-DIMOB	393950	395281	1	Protein translocase subunit SecY
	377822	400712	22890	IslandPath-DIMOB	395313	395429	1	LSU ribosomal protein L36p @ LSU ribosomal protein L36p, zinc-dependent
	377822	400712	22890	IslandPath-DIMOB	395576	395932	1	SSU ribosomal protein S13p (S18e)
	377822	400712	22890	IslandPath-DIMOB	395949	396338	1	SSU ribosomal protein S11p (S14e)
	377822	400712	22890	IslandPath-DIMOB	396372	396992	1	SSU ribosomal protein S4p (S9e) @ SSU ribosomal protein S4p (S9e), zinc-independent
	377822	400712	22890	IslandPath-DIMOB	397018	398007	1	DNA-directed RNA polymerase alpha subunit (EC 2.7.7.6)
	377822	400712	22890	IslandPath-DIMOB	398048	398434	1	LSU ribosomal protein L17p
	377822	400712	22890	IslandPath-DIMOB	398542	398910	1	Uncharacterized protein YhdN
	377822	400712	22890	IslandPath-DIMOB	398921	399346	1	Transcriptional regulator ZntR, MerR family
	377822	400712	22890	IslandPath-DIMOB	399404	399637	1	Alternative ribosome-rescue factor A
	377822	400712	22890	IslandPath-DIMOB	399672	400712	-1	ISSod13, transposase
Island 4	691953	715625	5766	SIGI-HMM	691953	692831	-1	LysR family transcriptional regulator STM3121
	691953	715625	5766	SIGI-HMM	692923	693765	1	Similar to citrate lyase beta chain, 5
	691953	715625	5766	SIGI-HMM	693788	694315	1	Transcriptional regulator
	691953	715625	5766	SIGI-HMM	694340	695665	1	4-hydroxybutyrate coenzyme A transferase
	691953	715625	5766	SIGI-HMM	695881	696024	1	hypothetical protein
	691953	715625	5766	SIGI-HMM	696917	697111	1	hypothetical protein
	691953	715625	5766	SIGI-HMM	697606	697719	-1	hypothetical protein
	691953	715625	19744	IslandPath-DIMOB	697724	700591	1	Putative insecticidal toxin complex
	691953	715625	19744	IslandPath-DIMOB	700718	700831	1	hypothetical protein
	691953	715625	19744	IslandPath-DIMOB	701134	702144	1	Mobile element protein
	691953	715625	19744	IslandPath-DIMOB	702223	703263	1	ISSod13, transposase
	691953	715625	19744	IslandPath-DIMOB	703424	704455	1	Mobile element protein
	691953	715625	19744	IslandPath-DIMOB	705749	706132	-1	hypothetical protein
	691953	715625	19744	IslandPath-DIMOB	706434	707258	-1	hypothetical protein
	691953	715625	19744	IslandPath-DIMOB	707264	708469	-1	hypothetical protein
	691953	715625	19744	IslandPath-DIMOB	708625	709098	-1	hypothetical protein
	691953	715625	19744	IslandPath-DIMOB	709095	711458	-1	hypothetical protein
	691953	715625	19744	IslandPath-DIMOB	711468	713675	-1	VgrG protein
	691953	715625	19744	IslandPath-DIMOB	713901	714419	-1	T6SS component Hcp
	691953	715625	19744	IslandPath-DIMOB	714479	714592	1	hypothetical protein
	691953	715625	19744	IslandPath-DIMOB	715024	715302	1	Uncharacterized protein ImpB
	691953	715625	19744	IslandPath-DIMOB	715293	715625	1	T6SS component TssC (ImpC/VipB)
Island 5	797177	803247	6070	IslandPath-DIMOB	797177	797935	1	Uncharacterized lipoprotein YgeR
	797177	803247	6070	IslandPath-DIMOB	798822	799079	1	Transposase InsI for insertion sequence element IS30
	797177	803247	6070	IslandPath-DIMOB	799153	799398	1	hypothetical protein
	797177	803247	6070	IslandPath-DIMOB	799671	800201	1	Superoxide dismutase [Cu-Zn] precursor (EC 1.15.1.1)
	797177	803247	6070	IslandPath-DIMOB	800401	801825	-1	conserved hypothetical proline rich protein
	797177	803247	6070	IslandPath-DIMOB	801855	802007	-1	hypothetical protein
	797177	803247	6070	IslandPath-DIMOB	802257	802544	-1	Regulatory protein SoxS
	797177	803247	6070	IslandPath-DIMOB	803131	803247	1	Transcriptional repressor RcnR
Island 6	919409	936492	15395	IslandPath-DIMOB	919409	921016	-1	Transposase
	919409	936492	15395	IslandPath-DIMOB	921279	922373	1	hypothetical protein
	919409	936492	15395	IslandPath-DIMOB	922376	923020	1	hypothetical protein
	919409	936492	15395	IslandPath-DIMOB	923023	925002	1	putative exonuclease
	919409	936492	15395	IslandPath-DIMOB	925002	926849	1	ATP-dependent DNA helicase pcrA (EC 3.6.1.-)
	919409	936492	15395	IslandPath-DIMOB	926882	927457	-1	hypothetical protein
	919409	936492	15395	IslandPath-DIMOB	927766	928617	1	hypothetical protein
	919409	936492	15395	IslandPath-DIMOB	928696	929736	1	ISSod13, transposase
	919409	936492	15395	IslandPath-DIMOB	930105	930371	1	Transposase, IS3/IS911 family
	919409	936492	15395	IslandPath-DIMOB	930404	931204	1	Mobile element protein
	919409	936492	15395	IslandPath-DIMOB	931305	931616	-1	T6SS component Hcp
	919409	936492	15395	IslandPath-DIMOB	931865	932386	-1	hypothetical protein
	919409	936492	15395	IslandPath-DIMOB	932720	932863	-1	hypothetical protein
	919409	936492	15395	IslandPath-DIMOB	933254	933697	-1	Invasion protein invH precursor
	919409	936492	15395	IslandPath-DIMOB	933825	933947	-1	hypothetical protein
	919409	936492	15395	IslandPath-DIMOB	934055	934804	1	Type III secretion thermoregulatory protein (LcrF,VirF,transcription regulation of virulence plasmid
	919409	936492	15395	IslandPath-DIMOB	934801	936492	1	Type III secretion outermembrane pore forming protein (YscC,MxiD,HrcC, InvG); Protein InvG precursor
Island 7	953723	964221	10498	IslandPath-DIMOB	953723	953983	1	FIG027120: hypothetical protein in type III secretion system
	953723	964221	10498	IslandPath-DIMOB	954009	954401	1	Chaperone protein SicP
	953723	964221	10498	IslandPath-DIMOB	954412	955293	1	Type III secretion injected virulence protein (YopH,tyrosine phosphatase of FAK and p130cas, prevent
	953723	964221	10498	IslandPath-DIMOB	955523	956563	1	ISSod13, transposase
	953723	964221	10498	IslandPath-DIMOB	956614	957102	-1	Invasion protein IagB precursor
	953723	964221	10498	IslandPath-DIMOB	957120	958781	-1	Type III secretion transcriptional activator HilA
	953723	964221	10498	IslandPath-DIMOB	959885	960814	-1	Type III secretion transcriptional regulator HilD
	953723	964221	10498	IslandPath-DIMOB	961073	962308	1	MxiG protein; Pathogenicity 1 island effector protein
	953723	964221	10498	IslandPath-DIMOB	962332	962571	1	MxiH protein; Type III secretion cytoplasmic protein (YscF)
	953723	964221	10498	IslandPath-DIMOB	962590	962895	1	Pathogenicity 1 island effector protein
	953723	964221	10498	IslandPath-DIMOB	962892	963650	1	Type III secretion bridge between inner and outermembrane lipoprotein (YscJ,HrcJ,EscJ, PscJ)
	953723	964221	10498	IslandPath-DIMOB	963643	964221	1	Oxygen-regulated invasion protein OrgA
	953723	964221	10498	IslandPath-DIMOB	964178	964849	1	OrgB protein, associated with InvC ATPase of type III secretion system
Island 8	956614	966555	9941	SIGI-HMM	964865	965323	1	Putative effector protein OrgC of SPI-1 type III secretion system
	956614	966555	9941	SIGI-HMM	965668	966555	1	Type III secretion transcriptional regulator HilC (= SirC)
Island 9	1041850	1096378	54528	IslandPath-DIMOB	1041850	1041963	-1	hypothetical protein
	1041850	1096378	54528	IslandPath-DIMOB	1042407	1042568	-1	hypothetical protein
	1041850	1096378	54528	IslandPath-DIMOB	1042861	1043796	-1	Virulence protein VirK
	1041850	1096378	54528	IslandPath-DIMOB	1044235	1045290	1	Similar to pipB
	1041850	1096378	54528	IslandPath-DIMOB	1045524	1045835	1	putative inner membrane protein
	1041850	1096378	54528	IslandPath-DIMOB	1046227	1046361	1	hypothetical protein
	1041850	1096378	54528	IslandPath-DIMOB	1046454	1048628	1	Outer Membrane Siderophore Receptor IroN
	1041850	1096378	54528	IslandPath-DIMOB	1048670	1049605	-1	Periplasmic esterase IroE
	1041850	1096378	54528	IslandPath-DIMOB	1049637	1050881	-1	Trilactone hydrolase IroD
	1041850	1096378	54528	IslandPath-DIMOB	1050989	1054642	-1	ABC transporter protein IroC
	1041850	1096378	54528	IslandPath-DIMOB	1054717	1055823	-1	Glycosyltransferase IroB
	1041850	1096378	54528	IslandPath-DIMOB	1056588	1056740	1	Phage tail fiber protein
	1041850	1096378	54528	IslandPath-DIMOB	1056803	1057573	-1	N-acetylmuramoyl-L-alanine amidase (EC 3.5.1.28)
	1041850	1096378	54528	IslandPath-DIMOB	1057805	1058917	-1	hypothetical protein
	1041850	1096378	54528	IslandPath-DIMOB	1059397	1059555	1	Phage replication protein GpA, endonuclease
	1041850	1096378	54528	IslandPath-DIMOB	1059552	1059683	1	Phage replication protein GpA, endonuclease
	1041850	1096378	54528	IslandPath-DIMOB	1059942	1060682	-1	Carbonic anhydrase, beta class (EC 4.2.1.1)
	1041850	1096378	54528	IslandPath-DIMOB	1060711	1060854	-1	hypothetical protein
	1041850	1096378	54528	IslandPath-DIMOB	1060912	1061712	-1	Mobile element protein
	1041850	1096378	54528	IslandPath-DIMOB	1061745	1062011	-1	Transposase, IS3/IS911 family
	1041850	1096378	54528	IslandPath-DIMOB	1062395	1063420	-1	Phage integrase
	1041850	1096378	54528	IslandPath-DIMOB	1063424	1064056	-1	Phage repressor protein cI
	1041850	1096378	54528	IslandPath-DIMOB	1064176	1064418	1	Phage Cox (control of excision) protein
	1041850	1096378	54528	IslandPath-DIMOB	1064451	1064960	1	Phage activator protein cII
	1041850	1096378	54528	IslandPath-DIMOB	1065047	1065322	-1	hypothetical protein
	1041850	1096378	54528	IslandPath-DIMOB	1065407	1065601	1	FIL protein
	1041850	1096378	54528	IslandPath-DIMOB	1065565	1065906	1	Phage replication protein GpB
	1041850	1096378	54528	IslandPath-DIMOB	1065974	1066201	1	Phage Orf80 protein
	1041850	1096378	54528	IslandPath-DIMOB	1066201	1066428	1	Phage TraR/YbiI family protein
	1041850	1096378	54528	IslandPath-DIMOB	1066425	1067282	1	Phage DNA adenine methylase (EC 2.1.1.72)
	1041850	1096378	54528	IslandPath-DIMOB	1067279	1069672	1	Phage replication protein GpA, endonuclease
	1041850	1096378	54528	IslandPath-DIMOB	1069692	1069919	-1	hypothetical protein
	1041850	1096378	54528	IslandPath-DIMOB	1070057	1070245	1	Phage protein
	1041850	1096378	54528	IslandPath-DIMOB	1070576	1071778	1	DNA-cytosine methyltransferase (EC 2.1.1.37)
	1041850	1096378	54528	IslandPath-DIMOB	1071753	1072658	1	hypothetical protein
	1041850	1096378	54528	IslandPath-DIMOB	1072705	1073739	-1	Phage portal vertex protein GpQ
	1041850	1096378	54528	IslandPath-DIMOB	1073739	1075505	-1	Phage terminase, ATPase subunit GpP
	1041850	1096378	54528	IslandPath-DIMOB	1075648	1076481	1	Phage capsid scaffolding protein GpO
	1041850	1096378	54528	IslandPath-DIMOB	1076498	1077565	1	Phage major capsid protein GpN
	1041850	1096378	54528	IslandPath-DIMOB	1077569	1078219	1	Phage terminase, endonuclease subunit GpM
	1041850	1096378	54528	IslandPath-DIMOB	1078313	1078777	1	Phage head completion-stabilization protein GpL
	1041850	1096378	54528	IslandPath-DIMOB	1078777	1078980	1	Phage tail protein GpX
	1041850	1096378	54528	IslandPath-DIMOB	1078984	1079199	1	Phage holin
	1041850	1096378	54528	IslandPath-DIMOB	1079180	1079689	1	Phage lysozyme R (EC 3.2.1.17)
	1041850	1096378	54528	IslandPath-DIMOB	1079694	1080068	1	Phage protein
	1041850	1096378	54528	IslandPath-DIMOB	1080065	1080493	1	Phage lysis regulatory protein, LysB
	1041850	1096378	54528	IslandPath-DIMOB	1080589	1081020	1	Phage tail completion protein GpR
	1041850	1096378	54528	IslandPath-DIMOB	1081013	1081456	1	Phage tail completion protein GpS
	1041850	1096378	54528	IslandPath-DIMOB	1081460	1082479	-1	hypothetical protein
	1041850	1096378	54528	IslandPath-DIMOB	1082558	1083136	1	Phage baseplate assembly protein GpV
	1041850	1096378	54528	IslandPath-DIMOB	1083133	1083492	1	Phage baseplate assembly protein GpW
	1041850	1096378	54528	IslandPath-DIMOB	1083479	1084387	1	Phage baseplate assembly protein GpJ
	1041850	1096378	54528	IslandPath-DIMOB	1084380	1084985	1	Phage tail formation protein GpI
	1041850	1096378	54528	IslandPath-DIMOB	1084982	1086760	1	Phage tail fiber protein GpH
	1041850	1096378	54528	IslandPath-DIMOB	1086760	1087347	1	Phage tail fiber assembly protein GpG
	1041850	1096378	54528	IslandPath-DIMOB	1087351	1087890	-1	Phage tail fiber assembly protein (ACLAME 14)
	1041850	1096378	54528	IslandPath-DIMOB	1087893	1088759	-1	Phage tail fiber Mup49, S
	1041850	1096378	54528	IslandPath-DIMOB	1088789	1089346	1	Phage DNA invertase
	1041850	1096378	54528	IslandPath-DIMOB	1089449	1090621	1	Phage tail sheath monomer GpFI
	1041850	1096378	54528	IslandPath-DIMOB	1090631	1091146	1	Phage major tail tube protein GpFII
	1041850	1096378	54528	IslandPath-DIMOB	1091201	1091503	1	Phage tail protein GpE
	1041850	1096378	54528	IslandPath-DIMOB	1091518	1091637	1	Phage P2 GpE family protein
	1041850	1096378	54528	IslandPath-DIMOB	1091630	1094572	1	Phage tail length tape-measure protein GpT
	1041850	1096378	54528	IslandPath-DIMOB	1094532	1094918	1	Phage tail protein GpU
	1041850	1096378	54528	IslandPath-DIMOB	1094915	1096015	1	Phage tail formation protein GpD
	1041850	1096378	54528	IslandPath-DIMOB	1096229	1096378	-1	hypothetical protein
Island 10	1239506	1245733	6227	SIGI-HMM	1239506	1240063	-1	PTS system, beta-glucoside-specific IIB component / PTS system, beta-glucoside-specific IIC componen
	1239506	1245733	6227	SIGI-HMM	1240165	1240911	-1	hypothetical protein
	1239506	1245733	6227	SIGI-HMM	1240919	1241944	-1	hypothetical protein
	1239506	1245733	6227	SIGI-HMM	1241995	1243413	1	Predicted transcriptional regulator of pyridoxine metabolism
	1239506	1245733	6227	SIGI-HMM	1243758	1243910	1	hypothetical protein
	1239506	1245733	6227	SIGI-HMM	1243916	1244455	-1	Uncharacterized protein YfgI
	1239506	1245733	6227	SIGI-HMM	1244471	1244986	-1	Uncharacterized lipoprotein YfgH
	1239506	1245733	6227	SIGI-HMM	1245226	1245417	-1	Uncharacterized protein YfgG
	1239506	1245733	6227	SIGI-HMM	1245596	1245733	1	hypothetical protein
Island 11	1331054	1338369	7315	SIGI-HMM	1331054	1331212	1	hypothetical protein
	1331054	1338369	7315	SIGI-HMM	1331426	1331698	1	FIG001353: Acetyltransferase
	1331054	1338369	7315	SIGI-HMM	1331996	1332637	1	hypothetical protein
	1331054	1338369	7315	SIGI-HMM	1332645	1332764	-1	hypothetical protein
	1331054	1338369	7315	SIGI-HMM	1332982	1333422	-1	hypothetical protein
	1331054	1338369	7315	SIGI-HMM	1333528	1333884	-1	hypothetical protein
	1331054	1338369	7315	SIGI-HMM	1333911	1335188	-1	Protein RhsD
	1331054	1338369	7315	SIGI-HMM	1335280	1335582	-1	hypothetical protein
	1331054	1338369	7315	SIGI-HMM	1335584	1336072	-1	core protein
	1331054	1338369	7315	SIGI-HMM	1336262	1336531	-1	hypothetical protein
	1331054	1338369	7315	SIGI-HMM	1336542	1337993	-1	Rhs protein
	1331054	1338369	7315	SIGI-HMM	1338058	1338369	-1	hypothetical protein
Island 12	1370434	1378377	6019	IslandPath-DIMOB	1370434	1371354	-1	Lipid A biosynthesis palmitoleoyltransferase (EC 2.3.1.242)
	1370434	1378377	6019	IslandPath-DIMOB	1371626	1371742	1	hypothetical protein
	1370434	1378377	6019	IslandPath-DIMOB	1371899	1372141	1	Uncharacterized protein YfdY
	1370434	1378377	6019	IslandPath-DIMOB	1372260	1372469	-1	hypothetical protein
	1370434	1378377	6019	IslandPath-DIMOB	1372733	1373671	1	Protease VII (Omptin) precursor (EC 3.4.23.49) @ Outer membrane protease PgtE
	1370434	1378377	6019	IslandPath-DIMOB	1373907	1374596	-1	Phage repressor protein cI
	1370434	1378377	6019	IslandPath-DIMOB	1374869	1375378	1	hypothetical protein
	1370434	1378377	6019	IslandPath-DIMOB	1375979	1376185	-1	hypothetical protein
	1370434	1378377	6019	IslandPath-DIMOB	1376211	1376453	-1	hypothetical protein
	1370434	1378377	6751	SIGI-HMM	1376475	1377365	-1	hypothetical protein
	1370434	1378377	6751	SIGI-HMM	1377398	1377970	-1	hypothetical protein
	1370434	1378377	6751	SIGI-HMM	1378132	1378377	1	FIG00640518: hypothetical protein
Island 13	1526746	1601554	74808	IslandPath-DIMOB	1526746	1527195	1	Nitrate reductase cytochrome c550-type subunit
	1526746	1601554	74808	IslandPath-DIMOB	1527205	1527807	1	Cytochrome c-type protein NapC
	1526746	1601554	74808	IslandPath-DIMOB	1527822	1528445	1	ABC transporter involved in cytochrome c biogenesis, ATPase component CcmA
	1526746	1601554	74808	IslandPath-DIMOB	1528445	1529101	1	ABC transporter involved in cytochrome c biogenesis, CcmB subunit
	1526746	1601554	74808	IslandPath-DIMOB	1529142	1529879	1	Cytochrome c-type biogenesis protein CcmC, putative heme lyase for CcmE
	1526746	1601554	74808	IslandPath-DIMOB	1529915	1530088	1	Cytochrome c-type biogenesis protein CcmD, interacts with CcmCE
	1526746	1601554	74808	IslandPath-DIMOB	1530085	1530564	1	Cytochrome c-type biogenesis protein CcmE, heme chaperone
	1526746	1601554	74808	IslandPath-DIMOB	1530561	1532504	1	Cytochrome c heme lyase subunit CcmF
	1526746	1601554	74808	IslandPath-DIMOB	1532501	1533058	1	Cytochrome c-type biogenesis protein CcmG/DsbE, thiol:disulfide oxidoreductase
	1526746	1601554	74808	IslandPath-DIMOB	1533055	1534092	1	Cytochrome c heme lyase subunit CcmL / Cytochrome c heme lyase subunit CcmH
	1526746	1601554	74808	IslandPath-DIMOB	1534135	1534782	-1	Nitrate/nitrite response regulator protein NarP
	1526746	1601554	74808	IslandPath-DIMOB	1534808	1534972	1	FIG01046466: hypothetical protein
	1526746	1601554	74808	IslandPath-DIMOB	1535329	1535814	1	T4-like phage baseplate hub + tail lysozyme
	1526746	1601554	74808	IslandPath-DIMOB	1535895	1536215	1	hypothetical protein
	1526746	1601554	74808	IslandPath-DIMOB	1536518	1536700	-1	hypothetical protein
	1526746	1601554	74808	IslandPath-DIMOB	1536765	1536890	-1	hypothetical protein
	1526746	1601554	74808	IslandPath-DIMOB	1536944	1539874	-1	hypothetical protein
	1526746	1601554	74808	IslandPath-DIMOB	1540153	1543041	-1	hypothetical protein
	1526746	1601554	74808	IslandPath-DIMOB	1543060	1546002	-1	hypothetical protein
	1526746	1601554	74808	IslandPath-DIMOB	1545999	1550420	-1	Putative toxin subunit
	1526746	1601554	74808	IslandPath-DIMOB	1550472	1554983	-1	Unknown, probable insecticidal toxin
	1526746	1601554	74808	IslandPath-DIMOB	1555077	1560002	-1	hypothetical protein
	1526746	1601554	74808	IslandPath-DIMOB	1560404	1561231	-1	hypothetical protein
	1526746	1601554	74808	IslandPath-DIMOB	1561357	1561476	1	hypothetical protein
	1526746	1601554	74808	IslandPath-DIMOB	1561864	1563048	-1	Phage integrase
	1526746	1601554	74808	IslandPath-DIMOB	1563050	1563259	-1	hypothetical protein
	1526746	1601554	74808	IslandPath-DIMOB	1563299	1563868	-1	Exodeoxyribonuclease VIII (EC 3.1.11.-)
	1526746	1601554	74808	IslandPath-DIMOB	1563865	1564227	-1	Phage EaA protein
	1526746	1601554	74808	IslandPath-DIMOB	1564224	1564805	-1	Phage EaA protein
	1526746	1601554	74808	IslandPath-DIMOB	1564798	1565109	-1	hypothetical protein
	1526746	1601554	74808	IslandPath-DIMOB	1565113	1565301	-1	hypothetical protein
	1526746	1601554	74808	IslandPath-DIMOB	1565304	1565819	-1	Phage ea22 protein
	1526746	1601554	74808	IslandPath-DIMOB	1565816	1566037	-1	Phage protein
	1526746	1601554	74808	IslandPath-DIMOB	1566108	1566647	-1	COG1896: Predicted hydrolases of HD superfamily
	1526746	1601554	74808	IslandPath-DIMOB	1566784	1567611	-1	Uncharacterized protein YfdQ
	1526746	1601554	74808	IslandPath-DIMOB	1567669	1568040	-1	Uncharacterized protein YfdP
	1526746	1601554	74808	IslandPath-DIMOB	1568855	1569550	-1	Transcriptional regulator, Xre family
	1526746	1601554	74808	IslandPath-DIMOB	1569648	1569872	1	Phage DNA binding protein
	1526746	1601554	74808	IslandPath-DIMOB	1569901	1570455	1	Uncharacterized protein YmfL
	1526746	1601554	74808	IslandPath-DIMOB	1570452	1571594	1	rha protein
	1526746	1601554	74808	IslandPath-DIMOB	1571591	1571815	1	Phage protein
	1526746	1601554	74808	IslandPath-DIMOB	1571812	1572756	1	Phage DNA replication protein O
	1526746	1601554	74808	IslandPath-DIMOB	1572758	1573240	1	Phage transcriptional regulator (ACLAME 1082)
	1526746	1601554	74808	IslandPath-DIMOB	1573240	1573893	1	Phage DNA N-6-adenine methyltransferase
	1526746	1601554	74808	IslandPath-DIMOB	1573890	1574279	1	Holliday junction resolvase / Crossover junction endodeoxyribonuclease rusA (EC 3.1.22.-)
	1526746	1601554	74808	IslandPath-DIMOB	1574296	1575156	1	Phage protein
	1526746	1601554	74808	IslandPath-DIMOB	1575164	1576153	1	Uncharacterized protein, YdfU family
	1526746	1601554	74808	IslandPath-DIMOB	1576168	1576746	1	Phage antitermination protein Q
	1526746	1601554	74808	IslandPath-DIMOB	1577393	1578694	1	Amidohydrolase family protein
	1526746	1601554	74808	IslandPath-DIMOB	1578809	1579198	1	Putative prophage membrane protein
	1526746	1601554	74808	IslandPath-DIMOB	1579185	1579466	1	Phage holin
	1526746	1601554	74808	IslandPath-DIMOB	1579466	1580083	1	FIG101079: Lytic enzyme
	1526746	1601554	74808	IslandPath-DIMOB	1580080	1580598	1	Uncharacterized protein RzpQ
	1526746	1601554	74808	IslandPath-DIMOB	1580641	1580991	1	Phage-associated homing endonuclease
	1526746	1601554	74808	IslandPath-DIMOB	1581143	1581580	1	Phage terminase, small subunit
	1526746	1601554	74808	IslandPath-DIMOB	1581580	1583310	1	Phage head, terminase DNA packaging protein A
	1526746	1601554	74808	IslandPath-DIMOB	1583307	1583468	1	FIG01048393: hypothetical protein
	1526746	1601554	74808	IslandPath-DIMOB	1583458	1584675	1	Phage head, portal protein B
	1526746	1601554	74808	IslandPath-DIMOB	1584668	1585270	1	Phage head maturation protease
	1526746	1601554	74808	IslandPath-DIMOB	1585280	1586509	1	Phage major capsid protein
	1526746	1601554	74808	IslandPath-DIMOB	1586589	1586912	1	Phage DNA packaging
	1526746	1601554	74808	IslandPath-DIMOB	1586909	1587313	1	Head-tail adaptor
	1526746	1601554	74808	IslandPath-DIMOB	1587285	1587797	1	Phage protein
	1526746	1601554	74808	IslandPath-DIMOB	1587794	1588351	1	Phage protein
	1526746	1601554	74808	IslandPath-DIMOB	1588373	1588537	1	Phage protein Mup38
	1526746	1601554	74808	IslandPath-DIMOB	1588527	1590023	1	Phage tail sheath Mup39, L
	1526746	1601554	74808	IslandPath-DIMOB	1590023	1590379	1	Phage tail tube protein Mup40, M
	1526746	1601554	74808	IslandPath-DIMOB	1590376	1590702	1	Phage small tail protein E
	1526746	1601554	74808	IslandPath-DIMOB	1590787	1592715	1	Phage tape measure protein Mup42
	1526746	1601554	74808	IslandPath-DIMOB	1592749	1594089	1	Phage tail/DNA circulation protein Mup43, N
	1526746	1601554	74808	IslandPath-DIMOB	1594086	1595144	1	Phage tail protein Mup44, P
	1526746	1601554	74808	IslandPath-DIMOB	1595144	1595677	1	Phage baseplate assembly protein Mup45, Q
	1526746	1601554	74808	IslandPath-DIMOB	1595682	1596095	1	Phage protein Mup46, V
	1526746	1601554	74808	IslandPath-DIMOB	1596088	1597167	1	Phage protein Mup47, W
	1526746	1601554	74808	IslandPath-DIMOB	1597170	1597757	1	Phage protein Mup48
	1526746	1601554	74808	IslandPath-DIMOB	1597744	1599096	1	Phage tail fiber, side tail fiber protein Stf
	1526746	1601554	74808	IslandPath-DIMOB	1599111	1599629	1	Phage tail fiber assembly protein GpG
	1526746	1601554	74808	IslandPath-DIMOB	1599918	1600043	-1	FIG01047153: hypothetical protein
	1526746	1601554	74808	IslandPath-DIMOB	1600155	1600688	-1	Phage tail fiber protein
	1526746	1601554	74808	IslandPath-DIMOB	1600691	1601554	-1	Phage tail fiber Mup49, S
Island 14	1749837	1757290	7453	SIGI-HMM	1749837	1751141	1	Membrane protein involved in the export of O- antigen, teichoic acid lipoteichoic acids
	1749837	1757290	7453	SIGI-HMM	1751144	1752055	1	sugar transferase
	1749837	1757290	7453	SIGI-HMM	1752057	1752737	1	hypothetical protein
	1749837	1757290	7453	SIGI-HMM	1752738	1753901	1	hypothetical protein
	1749837	1757290	7453	SIGI-HMM	1753876	1755018	1	hypothetical protein
	1749837	1757290	7453	SIGI-HMM	1755020	1755679	1	hypothetical protein
	1749837	1757290	7453	SIGI-HMM	1755679	1756476	1	hypothetical protein
	1749837	1757290	7453	SIGI-HMM	1756490	1757290	1	hypothetical protein
Island 15	1788701	1810537	21836	IslandPath-DIMOB	1788701	1789042	1	Cobyric acid synthase (EC 6.3.5.10)
	1788701	1810537	21836	IslandPath-DIMOB	1789088	1789249	1	Cobyric acid synthase (EC 6.3.5.10)
	1788701	1810537	21836	IslandPath-DIMOB	1789327	1790256	1	L,D-transpeptidase => ErfK
	1788701	1810537	21836	IslandPath-DIMOB	1790845	1790958	-1	hypothetical protein
	1788701	1810537	21836	IslandPath-DIMOB	1790963	1793854	1	Putative insecticidal toxin complex
	1788701	1810537	21836	IslandPath-DIMOB	1794546	1794767	1	Ner-like regulatory protein
	1788701	1810537	21836	IslandPath-DIMOB	1795265	1795618	1	Toxin HigB
	1788701	1810537	21836	IslandPath-DIMOB	1795623	1795925	1	Antitoxin HigA
	1788701	1810537	21836	IslandPath-DIMOB	1796430	1796756	1	hypothetical protein
	1788701	1810537	21836	IslandPath-DIMOB	1796753	1796854	1	hypothetical protein
	1788701	1810537	21836	IslandPath-DIMOB	1797283	1798545	-1	Phage integrase
	1788701	1810537	21836	IslandPath-DIMOB	1798996	1802856	1	hypothetical protein
	1788701	1810537	21836	IslandPath-DIMOB	1802961	1804001	1	ISSod13, transposase
	1788701	1810537	21836	IslandPath-DIMOB	1804191	1806152	1	TPR-domain-containing protein
	1788701	1810537	21836	IslandPath-DIMOB	1806363	1807157	-1	hypothetical protein
	1788701	1810537	21836	IslandPath-DIMOB	1807369	1808214	-1	hypothetical protein
	1788701	1810537	21836	IslandPath-DIMOB	1808579	1808779	1	hypothetical protein
	1788701	1810537	21836	IslandPath-DIMOB	1808970	1809128	-1	hypothetical protein
	1788701	1810537	21836	IslandPath-DIMOB	1809225	1809347	-1	hypothetical protein
	1788701	1810537	21836	IslandPath-DIMOB	1809344	1809805	-1	hypothetical protein
	1788701	1810537	21836	IslandPath-DIMOB	1810448	1810537	1	hypothetical protein
Island 16	1814629	1827880	13251	IslandPick	1814424	1814696	1	Integrase
	1814629	1827880	13251	IslandPick	1814977	1815105	-1	hypothetical protein
	1814629	1827880	13251	IslandPick	1815305	1816177	-1	hypothetical protein
	1814629	1827880	13251	IslandPick	1816478	1816618	1	FIG01045795: hypothetical protein
	1814629	1827880	13251	IslandPick	1817009	1817275	-1	Antitoxin HigA
	1814629	1827880	13251	IslandPick	1817360	1818091	-1	T6SS component TssG (ImpH/VasB)
	1814629	1827880	13251	IslandPick	1818381	1820240	-1	T6SS component TssF (ImpG/VasA)
	1814629	1827880	13251	IslandPick	1820285	1820431	1	hypothetical protein
	1814629	1827880	13251	IslandPick	1820461	1822539	1	VgrG protein
	1814629	1827880	13251	IslandPick	1822596	1826822	1	Protein RhsD
	1814629	1827880	13251	IslandPick	1826824	1827261	1	hypothetical protein
	1814629	1827880	13251	IslandPick	1827263	1828177	1	core protein
Island 17	1839341	1845242	5901	IslandPath-DIMOB	1838451	1839344	-1	Phage integrase
	1839341	1845242	5901	IslandPath-DIMOB	1839341	1839700	-1	Integrase
	1839341	1845242	5901	IslandPath-DIMOB	1840293	1840559	1	Transposase, IS3/IS911 family
	1839341	1845242	5901	IslandPath-DIMOB	1840592	1841392	1	Mobile element protein
	1839341	1845242	5901	IslandPath-DIMOB	1841394	1842308	-1	Phage integrase
	1839341	1845242	5901	IslandPath-DIMOB	1842947	1843762	1	hypothetical protein
	1839341	1845242	5901	IslandPath-DIMOB	1843870	1844751	-1	hypothetical protein
	1839341	1845242	5901	IslandPath-DIMOB	1845105	1845242	-1	hypothetical protein
Island 18	1931710	1937772	6062	IslandPath-DIMOB	1931710	1932435	-1	UPF0759 protein YecE
	1931710	1937772	6062	IslandPath-DIMOB	1932540	1932902	-1	Phage integrase
	1931710	1937772	6062	IslandPath-DIMOB	1932922	1933200	1	hypothetical protein
	1931710	1937772	6062	IslandPath-DIMOB	1933501	1933803	1	Transposase InsN for insertion sequence element IS911
	1931710	1937772	6062	IslandPath-DIMOB	1933830	1934669	1	Transposase InsO for insertion sequence element IS911
	1931710	1937772	6062	IslandPath-DIMOB	1934715	1935032	1	Phage tail fiber assembly protein GpG
	1931710	1937772	6062	IslandPath-DIMOB	1935113	1935886	-1	putative outer membrane protein probably involved in nutrient binding
	1931710	1937772	6062	IslandPath-DIMOB	1936046	1936222	1	Error-prone repair protein UmuD
	1931710	1937772	6062	IslandPath-DIMOB	1936202	1936885	-1	Putative SOS response-associated peptidase YedK
	1931710	1937772	6062	IslandPath-DIMOB	1936949	1937038	1	hypothetical protein
	1931710	1937772	6062	IslandPath-DIMOB	1937099	1937209	-1	UPF0759 protein YecE
	1931710	1937772	6062	IslandPath-DIMOB	1937206	1937772	-1	Isochorismatase family protein YecD
Island 19	1964255	1992360	28105	IslandPath-DIMOB	1964255	1964371	1	hypothetical protein
	1964255	1992360	28105	IslandPath-DIMOB	1964558	1964959	-1	Phage integrase
	1964255	1992360	28105	IslandPath-DIMOB	1965228	1965944	1	hypothetical protein
	1964255	1992360	28105	IslandPath-DIMOB	1966103	1966387	-1	HigA protein (antitoxin to HigB)
	1964255	1992360	28105	IslandPath-DIMOB	1966387	1966665	-1	Toxin HigB
	1964255	1992360	28105	IslandPath-DIMOB	1966689	1966808	1	hypothetical protein
	1964255	1992360	28105	IslandPath-DIMOB	1966917	1967177	1	hypothetical protein
	1964255	1992360	28105	IslandPath-DIMOB	1967248	1967931	-1	hypothetical protein
	1964255	1992360	28105	IslandPath-DIMOB	1968356	1969042	1	Phage tail fiber protein GpH
	1964255	1992360	28105	IslandPath-DIMOB	1969189	1969623	1	Phage tail fiber assembly protein
	1964255	1992360	28105	IslandPath-DIMOB	1969877	1972183	1	E3 ubiquitin-protein ligase SspH2
	1964255	1992360	28105	IslandPath-DIMOB	1972300	1972428	1	Error-prone, lesion bypass DNA polymerase V (UmuC)
	1964255	1992360	28105	IslandPath-DIMOB	1973227	1973379	-1	Phage tail fiber assembly protein
	1964255	1992360	28105	IslandPath-DIMOB	1973961	1976072	1	E3 ubiquitin-protein ligase SspH2
	1964255	1992360	28105	IslandPath-DIMOB	1976737	1976925	-1	Mobile element protein
	1964255	1992360	28105	IslandPath-DIMOB	1977040	1977528	-1	Transposase-like protein
	1964255	1992360	28105	IslandPath-DIMOB	1977847	1977984	-1	FIG01048275: hypothetical protein
	1964255	1992360	28105	IslandPath-DIMOB	1978150	1978266	-1	hypothetical protein
	1964255	1992360	28105	IslandPath-DIMOB	1978756	1980822	1	E3 ubiquitin-protein ligase SspH2
	1964255	1992360	28105	IslandPath-DIMOB	1981002	1981973	-1	Transposase
	1964255	1992360	28105	IslandPath-DIMOB	1982000	1982785	-1	hypothetical protein
	1964255	1992360	28105	IslandPath-DIMOB	1982790	1983281	-1	hypothetical protein
	1964255	1992360	28105	IslandPath-DIMOB	1983377	1984537	-1	hypothetical protein
	1964255	1992360	28105	IslandPath-DIMOB	1984530	1985276	-1	Probable fimbrial chaperone protein
	1964255	1992360	28105	IslandPath-DIMOB	1985318	1987807	-1	FIG036507: Fimbriae usher protein StdB
	1964255	1992360	28105	IslandPath-DIMOB	1987992	1988558	-1	Putative fimbrial-like protein
	1964255	1992360	28105	IslandPath-DIMOB	1988573	1988710	1	hypothetical protein
	1964255	1992360	28105	IslandPath-DIMOB	1989569	1990045	-1	hypothetical protein
	1964255	1992360	28105	IslandPath-DIMOB	1990132	1990398	1	Transposase, IS3/IS911 family
	1964255	1992360	28105	IslandPath-DIMOB	1990431	1991231	1	Mobile element protein
	1964255	1992360	28105	IslandPath-DIMOB	1991638	1992360	1	G-nucleotide exchange factor SopE
Island 20	2061647	2075727	14080	SIGI-HMM	2061647	2061886	1	hypothetical protein
	2061647	2075727	14080	SIGI-HMM	2062049	2062762	-1	Putative outer membrane protein
	2061647	2075727	14080	SIGI-HMM	2062798	2064357	-1	N-acetylgalactosamine 6-sulfate sulfatase (GALNS)
	2061647	2075727	14080	SIGI-HMM	2064636	2064791	1	hypothetical protein
	2061647	2075727	14080	SIGI-HMM	2065043	2065819	1	Transcriptional repressor of aga operon
	2061647	2075727	14080	SIGI-HMM	2065868	2066008	1	hypothetical protein
	2061647	2075727	14080	SIGI-HMM	2066300	2066440	1	hypothetical protein
	2061647	2075727	14080	SIGI-HMM	2066527	2067024	1	PTS system, N-acetylgalactosamine-specific IIB component
	2061647	2075727	14080	SIGI-HMM	2067072	2067842	1	PTS system, N-acetylgalactosamine-specific IIC component
	2061647	2075727	14080	SIGI-HMM	2067832	2068722	1	PTS system, N-acetylgalactosamine-specific IID component
	2061647	2075727	14080	SIGI-HMM	2068825	2069265	1	PTS system, N-acetylgalactosamine-specific IIA component @ PTS system, galactosamine-specific IIA co
	2061647	2075727	14080	SIGI-HMM	2069249	2069398	1	hypothetical protein
	2061647	2075727	14080	SIGI-HMM	2069391	2070449	1	Rhamnogalacturonides degradation protein RhiN
	2061647	2075727	14080	SIGI-HMM	2070562	2070720	1	hypothetical protein
	2061647	2075727	14080	SIGI-HMM	2070761	2071993	1	GALNS arylsulfatase regulator (Fe-S oxidoreductase)
	2061647	2075727	14080	SIGI-HMM	2072007	2073632	1	N-acetylgalactosamine 6-sulfate sulfatase (GALNS)
	2061647	2075727	14080	SIGI-HMM	2073821	2075302	1	hypothetical protein
	2061647	2075727	14080	SIGI-HMM	2075461	2075727	1	Transposase, IS3/IS911 family
Island 21	2176256	2179894	3638	IslandPath-DIMOB	2176256	2176465	1	Phage DNA invertase
	2176256	2179894	3638	IslandPath-DIMOB	2176686	2177015	1	Error-prone repair protein UmuD
	2176256	2179894	3638	IslandPath-DIMOB	2177012	2177104	1	Error-prone repair protein UmuD
	2176256	2179894	3638	IslandPath-DIMOB	2177107	2177373	1	Error-prone, lesion bypass DNA polymerase V (UmuC)
	2176256	2179894	3638	IslandPath-DIMOB	2177446	2178882	-1	hypothetical protein
	2176256	2179894	3638	IslandPath-DIMOB	2179053	2179175	-1	hypothetical protein
	2176256	2179894	3638	IslandPath-DIMOB	2179204	2179563	-1	hypothetical protein
	2176256	2179894	3638	IslandPath-DIMOB	2179661	2179894	1	Error-prone, lesion bypass DNA polymerase V (UmuC)
Island 22	2194422	2198892	4470	IslandPick	2194713	2194925	1	Oxidoreductase, aldo/keto reductase family
	2194422	2198892	4470	IslandPick	2194951	2195940	1	Oxidoreductase, aldo/keto reductase family
	2194422	2198892	4470	IslandPick	2196009	2196902	-1	Transcriptional regulator, LysR family
	2194422	2198892	4470	IslandPick	2197049	2197198	1	hypothetical protein
	2194422	2198892	4470	IslandPick	2197211	2197339	-1	hypothetical protein
	2194422	2198892	4470	IslandPick	2197341	2198540	1	Multidrug resistance transporter, Bcr/CflA family
	2194422	2198892	4470	IslandPick	2198593	2199051	1	4-carboxymuconolactone decarboxylase (EC 4.1.1.44)
Island 23	2253812	2265213	10455	SIGI-HMM	2253812	2253937	1	hypothetical protein
	2253812	2264267	10455	SIGI-HMM	2254029	2254691	-1	Putative uncharacterized protein YbcY
	2253812	2264267	10455	SIGI-HMM	2255002	2255682	-1	ABC transporter, permease protein STM1636 (cluster 3, basic aa/glutamine/opines)
	2253812	2264267	10455	SIGI-HMM	2255679	2256410	-1	ABC transporter, ATP-binding protein STM1635 (cluster 3, basic aa/glutamine/opines)
	2253812	2264267	10455	SIGI-HMM	2256435	2257082	-1	ABC transporter, permease protein STM1634 (cluster 3, basic aa/glutamine/opines)
	2253812	2264267	10455	SIGI-HMM	2257089	2257850	-1	ABC transporter, substrate-binding protein STM1633 (cluster 3, basic aa/glutamine/opines)
	2253812	2264267	10455	SIGI-HMM	2258766	2259122	1	Putative inner membrane protein
	2253812	2264267	10455	SIGI-HMM	2259214	2260440	-1	Secreted effector J SseJ
	2253812	2264267	10455	SIGI-HMM	2260814	2261530	1	hypothetical protein
	2253812	2264267	10455	SIGI-HMM	2262233	2262400	-1	hypothetical protein
	2253812	2264267	10455	SIGI-HMM	2262499	2263131	1	Phage tail fiber protein
	2253812	2264267	10455	SIGI-HMM	2263188	2264267	-1	hypothetical protein
	2254029	2265213	11184	IslandPath-DIMOB	2264938	2265213	1	RcnR-like protein clustered with cobalt-zinc-cadmium resistance protein CzcD
Island 24	2277665	2294836	17171	IslandPath-DIMOB	2277487	2277672	-1	Protein sgcE (EC 5.1.3.-)
	2277665	2294836	17171	IslandPath-DIMOB	2277665	2278867	-1	hypothetical protein
	2277665	2294836	17171	IslandPath-DIMOB	2279362	2279646	1	Uncharacterized protein STM3652
	2277665	2294836	17171	IslandPath-DIMOB	2279637	2280119	1	FIG001353: Acetyltransferase
	2277665	2294836	17171	IslandPath-DIMOB	2280279	2280401	1	hypothetical protein
	2277665	2294836	17171	IslandPath-DIMOB	2280511	2280960	1	putative lipoprotein
	2277665	2294836	17171	IslandPath-DIMOB	2281016	2281162	-1	Mobile element protein
	2277665	2294836	17171	IslandPath-DIMOB	2281179	2281517	1	hypothetical protein
	2277665	2294836	17171	IslandPath-DIMOB	2281514	2281645	1	hypothetical protein
	2277665	2294836	17171	IslandPath-DIMOB	2281896	2282897	1	Mobile element protein
	2277665	2294836	17171	IslandPath-DIMOB	2282978	2284009	1	Mobile element protein
	2277665	2294836	17171	IslandPath-DIMOB	2284629	2285165	1	Fimbrial protein precursor
	2277665	2294836	17171	IslandPath-DIMOB	2285220	2285951	1	P pilus assembly protein, chaperone PapD
	2277665	2294836	17171	IslandPath-DIMOB	2285962	2288508	1	hypothetical protein
	2277665	2294836	17171	IslandPath-DIMOB	2288709	2289761	1	Fimbrial protein
	2277665	2294836	17171	IslandPath-DIMOB	2289924	2290376	1	Inhibitor of vertebrate c-type lysozyme, periplasmic => Ivy
	2277665	2294836	17171	IslandPath-DIMOB	2290377	2290529	1	hypothetical protein
	2277665	2294836	17171	IslandPath-DIMOB	2290640	2291680	1	ISSod13, transposase
	2277665	2294836	17171	IslandPath-DIMOB	2291750	2292493	-1	Mobile element protein
	2277665	2294836	17171	IslandPath-DIMOB	2292981	2294156	1	Amidohydrolase family protein
	2277665	2294836	17171	IslandPath-DIMOB	2294213	2294836	1	yadS protein
Island 25	2504017	2519044	15027	SIGI-HMM	2504017	2505072	-1	Type III secretion inner membrane protein (YscU,SpaS,EscU,HrcU,SsaU, homologous to flagellar export
	2504017	2519044	15027	SIGI-HMM	2505069	2505848	-1	Type III secretion inner membrane protein (YscT,HrcT,SpaR,EscT,EpaR1,homologous to flagellar export
	2504017	2519044	15027	SIGI-HMM	2505849	2506115	-1	Type III secretion inner membrane protein (YscS,homologous to flagellar export components)
	2504017	2519044	15027	SIGI-HMM	2506112	2506759	-1	Type III secretion inner membrane protein (YscR,SpaR,HrcR,EscR,homologous to flagellar export compon
	2504017	2519044	15027	SIGI-HMM	2506825	2507793	-1	Type III secretion inner membrane protein (YscQ,homologous to flagellar export components)
	2504017	2519044	15027	SIGI-HMM	2507774	2508145	-1	Type III secretion protein (YscP)
	2504017	2519044	15027	SIGI-HMM	2508126	2508509	-1	Type III secretion spans bacterial envelope protein (YscO)
	2504017	2519044	15027	SIGI-HMM	2508506	2509807	-1	Type III secretion cytoplasmic ATP synthase (EC 3.6.3.14, YscN,SpaL,MxiB,HrcN,EscN)
	2504017	2519044	15027	SIGI-HMM	2509797	2511842	-1	Type III secretion inner membrane channel protein (LcrD,HrcV,EscV,SsaV)
	2504017	2519044	15027	SIGI-HMM	2511827	2512195	-1	Type III secretion protein SsaM
	2504017	2519044	15027	SIGI-HMM	2512253	2513245	-1	Type III secretion cytoplasmic protein (YscL)
	2504017	2519044	15027	SIGI-HMM	2513235	2513912	-1	Type III secretion protein SsaK
	2504017	2519044	15027	SIGI-HMM	2513909	2514181	-1	FIG029138: Type III secretion protein
	2504017	2519044	15027	SIGI-HMM	2514475	2515224	-1	Type III secretion bridge between inner and outermembrane lipoprotein (YscJ,HrcJ,EscJ, PscJ)
	2504017	2519044	15027	SIGI-HMM	2515221	2515487	-1	Type III secretion protein SsaI
	2504017	2519044	15027	SIGI-HMM	2515484	2515774	-1	Type III secretion protein SsaH
	2504017	2519044	15027	SIGI-HMM	2515752	2515967	-1	Type III secretion protein SsaG
	2504017	2519044	15027	SIGI-HMM	2516062	2516757	-1	Type III secretion effector SseG
	2504017	2519044	15027	SIGI-HMM	2516754	2517542	-1	Type III secretion effector SseF
	2504017	2519044	15027	SIGI-HMM	2517558	2517986	-1	Secretion system chaparone SscB
	2504017	2519044	15027	SIGI-HMM	2518044	2518457	-1	Secretion system effector SseE
	2504017	2519044	15027	SIGI-HMM	2518463	2519044	-1	Secretion system effector SseD
Island 26	2520990	2529145	8155	SIGI-HMM	2520520	2520993	-1	Secretion system chaparone SscA
	2520990	2529145	8155	SIGI-HMM	2520990	2521583	-1	Type III secretion effector SseB
	2520990	2529145	8155	SIGI-HMM	2521590	2521916	-1	Secretion system effector SseA
	2520990	2529145	8155	SIGI-HMM	2521987	2522220	-1	Secretion system effector SsaE
	2520990	2529145	8155	SIGI-HMM	2522228	2523427	-1	Type III secretion protein SsaD
	2520990	2529145	8155	SIGI-HMM	2523420	2524913	-1	Type III secretion outermembrane pore forming protein (YscC,MxiD,HrcC, InvG)
	2520990	2529145	8155	SIGI-HMM	2524915	2525298	-1	Type III secretion protein SsaB
	2520990	2529145	8155	SIGI-HMM	2525717	2528476	1	Secretion system regulator: Sensor component (EC 2.7.3.-) (EC 2.7.1.40)
	2520990	2529145	8155	SIGI-HMM	2528507	2529145	1	Secretion system regulator of DegU/UvrY/BvgA type
Island 27	2585889	2594169	8280	IslandPath-DIMOB	2585889	2586086	-1	LSU ribosomal protein L35p
	2585889	2594169	8280	IslandPath-DIMOB	2586182	2586616	-1	Translation initiation factor 3
	2585889	2594169	8280	IslandPath-DIMOB	2586728	2588656	-1	Threonyl-tRNA synthetase (EC 6.1.1.3)
	2585889	2594169	8280	IslandPath-DIMOB	2588988	2589362	-1	Error-prone, lesion bypass DNA polymerase V (UmuC)
	2585889	2594169	8280	IslandPath-DIMOB	2589359	2589865	-1	Error-prone repair protein UmuD
	2585889	2594169	8280	IslandPath-DIMOB	2589866	2590867	-1	Phage tail formation protein GpD
	2585889	2594169	8280	IslandPath-DIMOB	2590907	2591038	1	hypothetical protein
	2585889	2594169	8280	IslandPath-DIMOB	2591231	2591788	-1	Putative outer membrane protein
	2585889	2594169	8280	IslandPath-DIMOB	2592436	2592549	1	hypothetical protein
	2585889	2594169	8280	IslandPath-DIMOB	2592782	2592904	-1	Bundle-forming pilus protein BfpM
	2585889	2594169	8280	IslandPath-DIMOB	2592930	2593046	1	hypothetical protein
	2585889	2594169	8280	IslandPath-DIMOB	2593315	2594169	-1	Nuclease precursor (EC 3.1.30.2)
Island 28	2663363	2696141	32778	IslandPath-DIMOB	2663363	2663893	1	Cytochrome b561 homolog 1
	2663363	2696141	32778	IslandPath-DIMOB	2663975	2665018	-1	Sialidase-like protein STM1252
	2663363	2696141	32778	IslandPath-DIMOB	2665358	2665825	-1	Small heat shock protein
	2663363	2696141	32778	IslandPath-DIMOB	2666145	2666318	1	hypothetical protein
	2663363	2696141	32778	IslandPath-DIMOB	2666450	2666575	-1	putative lipoprotein
	2663363	2696141	32778	IslandPath-DIMOB	2666953	2667297	1	Inhibitor of vertebrate c-type lysozyme, periplasmic => PliC
	2663363	2696141	32778	IslandPath-DIMOB	2668509	2669066	-1	Outer membrane protein X precursor
	2663363	2696141	32778	IslandPath-DIMOB	2669098	2669247	1	hypothetical protein
	2663363	2696141	32778	IslandPath-DIMOB	2669873	2670136	1	Putative outer membrane virulence protein PhoP
	2663363	2696141	32778	IslandPath-DIMOB	2671119	2671640	1	putative lipoprotein
	2663363	2696141	32778	IslandPath-DIMOB	2671848	2672087	1	Virulence protein MsgA
	2663363	2696141	32778	IslandPath-DIMOB	2672183	2676337	-1	Per-activated serine protease autotransporter enterotoxin EspC
	2663363	2696141	32778	IslandPath-DIMOB	2676829	2677158	1	FIG01048836: hypothetical protein
	2663363	2696141	32778	IslandPath-DIMOB	2677176	2678909	1	hypothetical protein
	2663363	2696141	32778	IslandPath-DIMOB	2679330	2679731	1	Inhibitor of vertebrate g-type lysozyme, periplasmic => PliG
	2663363	2696141	32778	IslandPath-DIMOB	2680037	2680177	-1	hypothetical protein
	2663363	2696141	32778	IslandPath-DIMOB	2680262	2680552	1	Phage-encoded virulence determinant Bor
	2663363	2696141	32778	IslandPath-DIMOB	2680999	2681946	1	Protease VII (Omptin) precursor (EC 3.4.23.49) @ Outer membrane protease OmpT
	2663363	2696141	32778	IslandPath-DIMOB	2682145	2685279	1	hypothetical protein
	2663363	2696141	32778	IslandPath-DIMOB	2685370	2685606	-1	hypothetical protein
	2663363	2696141	32778	IslandPath-DIMOB	2686421	2688625	-1	E3 ubiquitin-protein ligase SspH2
	2663363	2696141	32778	IslandPath-DIMOB	2688906	2689025	1	Phage tail fiber, side tail fiber protein Stf
	2663363	2696141	32778	IslandPath-DIMOB	2689493	2689627	-1	Isocitrate dehydrogenase [NADP] (EC 1.1.1.42)
	2663363	2696141	32778	IslandPath-DIMOB	2689665	2689874	-1	hypothetical protein
	2663363	2696141	32778	IslandPath-DIMOB	2690398	2692764	-1	E3 ubiquitin-protein ligase SspH2
	2663363	2696141	32778	IslandPath-DIMOB	2692949	2693065	1	Phage repressor
	2663363	2696141	32778	IslandPath-DIMOB	2693159	2693707	-1	hypothetical protein
	2663363	2696141	32778	IslandPath-DIMOB	2694007	2694603	-1	hypothetical protein
	2663363	2696141	32778	IslandPath-DIMOB	2694782	2695018	1	hypothetical protein
	2663363	2696141	32778	IslandPath-DIMOB	2695008	2696141	1	Phage integrase
Island 29	2804073	2808610	4537	SIGI-HMM	2804073	2805353	-1	Putative metabolite transport protein YjhB
	2804073	2808610	4537	SIGI-HMM	2805635	2806327	-1	N-acetylneuraminic acid outer membrane channel protein NanC
	2804073	2808610	4537	SIGI-HMM	2806372	2807436	-1	N-acetylneuraminate epimerase (EC 5.1.3.24)
	2804073	2808610	4537	SIGI-HMM	2808033	2808455	1	N-acetylmannosamine-6-phosphate 2-epimerase (EC 5.1.3.9)
	2804073	2808610	4537	SIGI-HMM	2808452	2808610	1	hypothetical protein
Island 30	2845610	2864188	18578	IslandPath-DIMOB	2845610	2845741	-1	FIG01046223: hypothetical protein
	2845610	2864188	18578	IslandPath-DIMOB	2846139	2848010	1	Inositol phosphate phosphatase sopB (EC 3.1.3.-)
	2845610	2864188	18578	IslandPath-DIMOB	2848026	2848367	1	Invasion gene E protein (Pathogenicity island encoded protein: homologous to ipgE of Shigella)
	2845610	2864188	18578	IslandPath-DIMOB	2848617	2848781	-1	hypothetical protein
	2845610	2864188	18578	IslandPath-DIMOB	2849392	2850534	1	Lipopolysaccharide 1,2-N-acetylglucosaminetransferase (EC 2.4.1.56)
	2845610	2864188	18578	IslandPath-DIMOB	2851631	2851720	1	hypothetical protein
	2845610	2864188	18578	IslandPath-DIMOB	2851717	2852613	1	Putative transcription activator mig-14
	2845610	2864188	18578	IslandPath-DIMOB	2852648	2852845	1	hypothetical protein
	2845610	2864188	18578	IslandPath-DIMOB	2853036	2853647	1	hypothetical protein
	2845610	2864188	18578	IslandPath-DIMOB	2853667	2855046	-1	hypothetical protein
	2845610	2864188	18578	IslandPath-DIMOB	2855191	2856534	-1	Glutamate decarboxylase (EC 4.1.1.15)
	2845610	2864188	18578	IslandPath-DIMOB	2856635	2858032	-1	Glutamyl-tRNA synthetase (EC 6.1.1.17)
	2845610	2864188	18578	IslandPath-DIMOB	2858052	2858543	-1	Transcriptional activator RfaH
	2845610	2864188	18578	IslandPath-DIMOB	2858605	2859603	-1	Glutaminase (EC 3.5.1.2)
	2845610	2864188	18578	IslandPath-DIMOB	2859984	2860157	1	hypothetical protein
	2845610	2864188	18578	IslandPath-DIMOB	2860414	2860662	1	hypothetical protein
	2845610	2864188	18578	IslandPath-DIMOB	2861177	2862031	-1	Lipopolysaccharide biosynthesis associated protein HtrL
	2845610	2864188	18578	IslandPath-DIMOB	2862458	2862562	-1	Phage tail fiber, tail fiber assembly protein Tfa
	2845610	2864188	18578	IslandPath-DIMOB	2863342	2863458	1	hypothetical protein
	2845610	2864188	18578	IslandPath-DIMOB	2863529	2864188	1	Putative TEGT family carrier/transport protein
Island 31	2930730	2937612	6882	IslandPath-DIMOB	2930730	2933012	1	Pyruvate formate-lyase (EC 2.3.1.54)
	2930730	2937612	6882	IslandPath-DIMOB	2933100	2934059	-1	hypothetical protein
	2930730	2937612	6882	IslandPath-DIMOB	2934226	2934348	1	hypothetical protein
	2930730	2937612	6882	IslandPath-DIMOB	2934628	2935425	1	Pyruvate formate-lyase activating enzyme (EC 1.97.1.4)
	2930730	2937612	6882	IslandPath-DIMOB	2935586	2936017	-1	Flagellar hook-length control protein FliK
	2930730	2937612	6882	IslandPath-DIMOB	2936116	2936460	-1	Inner membrane permease YcaM
	2930730	2937612	6882	IslandPath-DIMOB	2936611	2937612	1	Mobile element protein
Island 32	2977384	2991792	14408	IslandPath-DIMOB	2977384	2978385	1	Low-specificity L-threonine aldolase (EC 4.1.2.48)
	2977384	2991792	14408	IslandPath-DIMOB	2978396	2979829	1	Uncharacterized protein YbjT
	2977384	2991792	14408	IslandPath-DIMOB	2979925	2980938	1	Uncharacterized NAD(P)-dependent epimerase/dehydratase family protein YbjS
	2977384	2991792	14408	IslandPath-DIMOB	2980935	2981765	-1	N-acetylmuramoyl-L-alanine amidase (EC 3.5.1.28) @ 1,6-anhydro-N-acetylmuramyl-L-alanine amidase
	2977384	2991792	14408	IslandPath-DIMOB	2981762	2982085	-1	UPF0145 protein YbjQ
	2977384	2991792	14408	IslandPath-DIMOB	2982478	2982636	1	hypothetical protein
	2977384	2991792	14408	IslandPath-DIMOB	2982771	2982932	1	hypothetical protein
	2977384	2991792	14408	IslandPath-DIMOB	2983134	2983268	-1	hypothetical protein
	2977384	2991792	14408	IslandPath-DIMOB	2983420	2983599	-1	hypothetical protein
	2977384	2991792	14408	IslandPath-DIMOB	2984575	2985471	1	Putative transcription activator mig-14
	2977384	2991792	14408	IslandPath-DIMOB	2985643	2985882	1	Transposase InsE for insertion sequence IS3E
	2977384	2991792	14408	IslandPath-DIMOB	2986015	2986182	-1	hypothetical protein
	2977384	2991792	14408	IslandPath-DIMOB	2986169	2986405	-1	Uncharacterized protein RzpQ
	2977384	2991792	14408	IslandPath-DIMOB	2986402	2986947	-1	Phage endolysin
	2977384	2991792	14408	IslandPath-DIMOB	2986969	2987190	-1	Phage holin/antiholin component S
	2977384	2991792	14408	IslandPath-DIMOB	2988355	2988759	1	hypothetical protein
	2977384	2991792	14408	IslandPath-DIMOB	2989070	2989228	-1	hypothetical protein
	2977384	2991792	14408	IslandPath-DIMOB	2990186	2990425	1	Mobile element protein
	2977384	2991792	14408	IslandPath-DIMOB	2990666	2990803	1	Mobile element protein
	2977384	2991792	14408	IslandPath-DIMOB	2990862	2991053	1	Phage integrase, site-specific tyrosine recombinase
	2977384	2991792	14408	IslandPath-DIMOB	2991069	2991197	-1	hypothetical protein
	2977384	2991792	14408	IslandPath-DIMOB	2991220	2991582	1	Phage integrase, site-specific tyrosine recombinase
	2977384	2991792	14408	IslandPath-DIMOB	2991598	2991792	1	Lambdoid phage Rac integrase
Island 33	3020367	3029938	9571	IslandPath-DIMOB	3020367	3020564	-1	Soluble aldose sugar dehydrogenase, PQQ-dependent (EC 1.1.5.-)
	3020367	3029938	9571	IslandPath-DIMOB	3020527	3020871	-1	Putative dehydrogenase
	3020367	3029938	9571	IslandPath-DIMOB	3021218	3021643	1	D-beta-hydroxybutyrate permease
	3020367	3029938	9571	IslandPath-DIMOB	3021908	3022798	1	Transcriptional regulator, LysR family
	3020367	3029938	9571	IslandPath-DIMOB	3022804	3024489	-1	Electron transfer flavoprotein-ubiquinone oxidoreductase (EC 1.5.5.1)
	3020367	3029938	9571	IslandPath-DIMOB	3024630	3024770	1	hypothetical protein
	3020367	3029938	9571	IslandPath-DIMOB	3024938	3026101	-1	Acyl-CoA dehydrogenase STM0857
	3020367	3029938	9571	IslandPath-DIMOB	3026098	3026361	-1	hypothetical protein
	3020367	3029938	9571	IslandPath-DIMOB	3026394	3027341	-1	Electron transfer flavoprotein, alpha subunit
	3020367	3029938	9571	IslandPath-DIMOB	3027352	3028101	-1	Electron transfer flavoprotein, beta subunit
	3020367	3029938	9571	IslandPath-DIMOB	3028124	3028639	-1	hypothetical protein
	3020367	3029938	9571	IslandPath-DIMOB	3029031	3029249	-1	hypothetical protein
	3020367	3029938	9571	IslandPath-DIMOB	3029351	3029734	-1	Biofilm regulator BssR
	3020367	3029938	9571	IslandPath-DIMOB	3029789	3029938	-1	hypothetical protein
Island 34	3159235	3171639	6859	IslandPick	3158316	3159257	-1	Endonuclease VIII
	3159235	3171639	6859	IslandPick	3159396	3161345	-1	Putative glycosyltransferase
	3159235	3171639	6859	IslandPick	3161349	3162182	-1	hypothetical protein
	3159235	3171639	6859	IslandPick	3162384	3164162	-1	Putative glycosyltransferase
	3159235	3171639	6859	IslandPick	3164256	3164966	-1	O-antigen export system, ATP-binding protein
	3159235	3171639	6859	IslandPick	3164970	3165740	-1	O-antigen export system permease protein RfbD
	3159235	3171639	6859	IslandPick	3165867	3167000	-1	Putative glycosyltransferase
	3159235	3171639	12243	SIGI-HMM	3167013	3167906	-1	Putative glycosyltransferase
	3159235	3171639	12243	SIGI-HMM	3167906	3169060	-1	UDP-galactopyranose mutase (EC 5.4.99.9)
	3159235	3171639	12243	SIGI-HMM	3169047	3169184	-1	hypothetical protein
	3159235	3171639	12243	SIGI-HMM	3169343	3170083	-1	hypothetical protein
	3159235	3171639	12243	SIGI-HMM	3170085	3170306	-1	Putative inner membrane protein
	3159235	3171639	12243	SIGI-HMM	3170637	3170774	-1	hypothetical protein
	3159235	3171639	12243	SIGI-HMM	3170881	3171447	-1	Type 1 fimbriae regulatory protein, FimB/FimE family
	3159235	3171639	12243	SIGI-HMM	3171517	3171639	-1	hypothetical protein
Island 35	3320960	3348637	24811	IslandPath-DIMOB	3320960	3323188	1	hypothetical protein
	3320960	3348637	24811	IslandPath-DIMOB	3323239	3326424	1	Chondroitinase (chondroitin lyase)
	3320960	3348637	24811	IslandPath-DIMOB	3326514	3326687	1	hypothetical protein
	3320960	3348637	24811	IslandPath-DIMOB	3327636	3328928	-1	Membrane protein involved in the export of O- antigen, teichoic acid lipoteichoic acids
	3320960	3348637	24811	IslandPath-DIMOB	3329262	3330176	1	sugar transferase
	3320960	3348637	24811	IslandPath-DIMOB	3330173	3331423	1	Glycosyl transferase, group 1 family protein
	3320960	3348637	24811	IslandPath-DIMOB	3331576	3332616	1	ISSod13, transposase
	3320960	3348637	24811	IslandPath-DIMOB	3332656	3335079	-1	Phage tailspike
	3320960	3348637	24811	IslandPath-DIMOB	3335251	3337248	-1	Phage DNA transfer protein
	3320960	3348637	24811	IslandPath-DIMOB	3337248	3338507	-1	Phage DNA transfer protein
	3320960	3348637	24811	IslandPath-DIMOB	3338517	3339206	-1	Phage DNA transfer protein
	3320960	3348637	24811	IslandPath-DIMOB	3339209	3339664	-1	Phage head decoration protein (P22 Dec-like)
	3320960	3348637	24811	IslandPath-DIMOB	3339664	3340302	-1	head completion protein
	3320960	3348637	24811	IslandPath-DIMOB	3340306	3340743	-1	Phage accessory packaged DNA stabilization protein
	3320960	3348637	24811	IslandPath-DIMOB	3340737	3341723	-1	DNA stabilization, phage-associated
	3320960	3348637	24811	IslandPath-DIMOB	3341732	3342214	-1	Phage packaged DNA stabilization protein
	3320960	3348637	24811	IslandPath-DIMOB	3342214	3343332	-1	DNA helicase (EC 3.6.4.12), phage-associated
	3320960	3348637	24811	IslandPath-DIMOB	3343322	3343546	-1	Phage DNA replication protein O
	3320960	3348637	24811	IslandPath-DIMOB	3343671	3344834	1	Phage integrase
	3320960	3348637	24811	IslandPath-DIMOB	3345175	3345771	1	Fimbriae W protein
	3320960	3348637	15981	SIGI-HMM	3345936	3346661	1	hypothetical protein
	3320960	3348637	15981	SIGI-HMM	3346680	3347402	1	Transcriptional regulator of fimbriae expression FimY
	3320960	3348637	15981	SIGI-HMM	3348005	3348637	1	Transcriptional regulator of fimbriae expression FimZ (LuxR/UhpA family)
Island 36	3552911	3587253	4732	IslandPick	3553091	3553642	-1	hypothetical protein
	3552911	3587253	4732	IslandPick	3553617	3554168	-1	hypothetical protein
	3552911	3587253	4732	IslandPick	3554156	3554248	-1	VgrG protein
	3552911	3587253	4732	IslandPick	3554267	3554551	-1	T6SS PAAR-repeat protein
	3552911	3587253	4732	IslandPick	3555021	3555815	-1	hypothetical protein
	3552911	3587253	4732	IslandPick	3556290	3556829	-1	hypothetical protein
	3552911	3587253	4732	IslandPick	3556853	3557362	-1	hypothetical protein
	3552911	3587253	4732	IslandPick	3557359	3559212	-1	hypothetical protein
	3552911	3587253	34162	IslandPath-DIMOB	3559212	3559634	-1	hypothetical protein
	3552911	3587253	34162	IslandPath-DIMOB	3559637	3562180	-1	VgrG protein
	3552911	3587253	34162	IslandPath-DIMOB	3562406	3562924	-1	T6SS component Hcp
	3552911	3587253	34162	IslandPath-DIMOB	3563470	3563592	1	hypothetical protein
	3552911	3587253	34162	IslandPath-DIMOB	3563605	3564105	1	T6SS component TssB (ImpB/VipA)
	3552911	3587253	34162	IslandPath-DIMOB	3564128	3565618	1	T6SS component TssC (ImpC/VipB)
	3552911	3587253	34162	IslandPath-DIMOB	3565621	3566049	1	T6SS lysozyme-like component TssE
	3552911	3587253	34162	IslandPath-DIMOB	3566049	3567884	1	T6SS component TssF (ImpG/VasA)
	3552911	3587253	34162	IslandPath-DIMOB	3567851	3568897	1	T6SS component TssG (ImpH/VasB)
	3552911	3587253	34162	IslandPath-DIMOB	3568902	3570203	1	T6SS forkhead associated domain protein ImpI/VasC
	3552911	3587253	34162	IslandPath-DIMOB	3570200	3570733	1	T6SS secretion lipoprotein TssJ (VasD)
	3552911	3587253	34162	IslandPath-DIMOB	3570736	3572079	1	T6SS component TssK (ImpJ/VasE)
	3552911	3587253	34162	IslandPath-DIMOB	3572084	3572896	1	T6SS outer membrane component TssL (ImpK/VasF)
	3552911	3587253	34162	IslandPath-DIMOB	3572905	3575655	1	T6SS AAA+ chaperone ClpV (TssH)
	3552911	3587253	34162	IslandPath-DIMOB	3575652	3576413	1	Type VI secretion protein VasI
	3552911	3587253	34162	IslandPath-DIMOB	3576418	3577821	1	T6SS component TssA (ImpA)
	3552911	3587253	34162	IslandPath-DIMOB	3577838	3581362	1	T6SS component TssM (IcmF/VasK)
	3552911	3587253	34162	IslandPath-DIMOB	3581373	3582722	1	Type VI secretion-related protein VasL
	3552911	3587253	34162	IslandPath-DIMOB	3582747	3583226	1	T6SS component Hcp
	3552911	3587253	34162	IslandPath-DIMOB	3583261	3584124	1	Flagellar protein FlgJ
	3552911	3587253	34162	IslandPath-DIMOB	3584127	3584465	1	hypothetical protein
	3552911	3587253	34162	IslandPath-DIMOB	3584503	3584775	1	hypothetical protein
	3552911	3587253	34162	IslandPath-DIMOB	3584812	3585669	-1	Uncharacterized lipoprotein YafT
	3552911	3587253	34162	IslandPath-DIMOB	3585702	3585851	-1	hypothetical protein
	3552911	3587253	34162	IslandPath-DIMOB	3586220	3586495	-1	Phage family integrase
	3552911	3587253	34162	IslandPath-DIMOB	3586609	3586737	-1	hypothetical protein
	3552911	3587253	34162	IslandPath-DIMOB	3586869	3586988	1	hypothetical protein
	3552911	3587253	34162	IslandPath-DIMOB	3587104	3587253	-1	hypothetical protein
Island 37	3935506	3951604	16098	SIGI-HMM	3935506	3935664	-1	hypothetical protein
	3935506	3951604	16098	SIGI-HMM	3935748	3936659	-1	Uncharacterized protein STM4504
	3935506	3951604	16098	SIGI-HMM	3937525	3938313	1	Transcriptional repressor of aga operon
	3935506	3951604	16098	SIGI-HMM	3938431	3938904	1	PTS system, N-acetylgalactosamine-specific IIB component
	3935506	3951604	16098	SIGI-HMM	3938924	3939694	1	PTS system, N-acetylgalactosamine-specific IIC component
	3935506	3951604	16098	SIGI-HMM	3939681	3940550	1	PTS system, galactosamine-specific IID component
	3935506	3951604	16098	SIGI-HMM	3940560	3940997	1	PTS system, N-acetylgalactosamine- and galactosamine-specific IIA component (EC 2.7.1.69)
	3935506	3951604	16098	SIGI-HMM	3941066	3942112	1	Rhamnogalacturonides degradation protein RhiN
	3935506	3951604	16098	SIGI-HMM	3942146	3943603	1	hypothetical protein
	3935506	3951604	16098	SIGI-HMM	3943648	3944652	1	hypothetical protein
	3935506	3951604	16098	SIGI-HMM	3944671	3947070	1	hypothetical protein
	3935506	3951604	16098	SIGI-HMM	3947080	3949767	1	hypothetical protein
	3935506	3951604	16098	SIGI-HMM	3949803	3949946	1	hypothetical protein
	3935506	3951604	16098	SIGI-HMM	3950252	3950860	-1	Uncharacterized protein STM4502
	3935506	3951604	16098	SIGI-HMM	3951347	3951604	1	UPF0386 protein YjhX
Island 38	3953383	3965748	12365	IslandPick	3953975	3954091	1	hypothetical protein
	3953383	3965748	12365	IslandPick	3954153	3954293	-1	hypothetical protein
	3953383	3965748	12365	IslandPick	3954283	3954879	1	hypothetical protein
	3953383	3965748	12365	IslandPick	3954887	3960358	1	hypothetical protein
	3953383	3965748	12365	IslandPick	3960707	3960946	1	hypothetical protein
	3953383	3965748	12365	IslandPick	3961195	3961314	1	hypothetical protein
	3953383	3965748	12365	IslandPick	3961365	3961850	1	hypothetical protein
	3953383	3965748	12365	IslandPick	3962121	3962387	-1	hypothetical protein
	3953383	3965748	12365	IslandPick	3962420	3962557	-1	hypothetical protein
	3953383	3965748	12365	IslandPick	3962641	3963036	1	hypothetical protein; Some similarities with unknown protein
	3953383	3965748	12365	IslandPick	3963029	3963979	1	hypothetical protein
	3953383	3965748	12365	IslandPick	3964383	3964850	-1	HipB protein @ Antitoxin HigA
	3953383	3965748	12365	IslandPick	3965266	3966942	-1	Integrase
Island 39	4015158	4026035	10877	SIGI-HMM	4015158	4017194	-1	Putative type-1 secretion protein
	4015158	4026035	10877	SIGI-HMM	4017216	4021424	-1	hypothetical protein
	4015158	4026035	10877	SIGI-HMM	4021439	4022674	-1	hypothetical protein
	4015158	4026035	10877	SIGI-HMM	4022700	4024019	-1	Type I secretion system, outer membrane component LapE # AggA
	4015158	4026035	10877	SIGI-HMM	4024019	4025269	-1	hypothetical protein
	4015158	4026035	10877	SIGI-HMM	4025266	4025817	-1	Putative inner membrane or exported protein
	4015158	4026035	10877	SIGI-HMM	4025880	4026035	-1	hypothetical protein
Island 40	4077604	4081774	4170	SIGI-HMM	4076460	4077614	-1	Macrolide-specific efflux protein MacA
	4077604	4081774	4170	SIGI-HMM	4077604	4079706	-1	Bacteriocin/lantibiotic efflux ABC transporter, permease/ATP-binding protein
	4077604	4081774	4170	SIGI-HMM	4079833	4080021	-1	hypothetical protein
	4077604	4081774	4170	SIGI-HMM	4080159	4081103	-1	hypothetical protein
	4077604	4081774	4170	SIGI-HMM	4081103	4081774	-1	hypothetical protein
Island 41	4101612	4109413	7801	SIGI-HMM	4101612	4102559	-1	Putative exported protein precursor
	4101612	4109413	7801	SIGI-HMM	4102573	4103172	-1	hypothetical protein
	4101612	4109413	7801	SIGI-HMM	4103169	4103912	-1	Periplasmic fimbrial chaperone
	4101612	4109413	7801	SIGI-HMM	4103912	4106383	-1	FIG036507: Fimbriae usher protein StdB
	4101612	4109413	7801	SIGI-HMM	4106456	4107040	-1	Putative fimbrial-like protein
	4101612	4109413	7801	SIGI-HMM	4107334	4108146	-1	HTH-type transcriptional regulator gadW
	4101612	4109413	7801	SIGI-HMM	4108232	4108432	1	hypothetical protein
	4101612	4109413	7801	SIGI-HMM	4108886	4109413	1	FIG01045819: hypothetical protein
	4101612	4109413	7801	SIGI-HMM	4109406	4110074	1	hypothetical protein
Island 42	4133523	4138306	4783	IslandPath-DIMOB	4133523	4133690	-1	hypothetical protein
	4133523	4138306	4783	IslandPath-DIMOB	4133774	4134151	1	Mobile element protein
	4133523	4138306	4783	IslandPath-DIMOB	4134154	4134384	1	Transposase
	4133523	4138306	4783	IslandPath-DIMOB	4135195	4136070	1	Type III secretion and flagellar regulator RtsA
	4133523	4138306	4783	IslandPath-DIMOB	4136082	4136354	1	Flagellar regulon repressor RtsB
	4133523	4138306	4783	IslandPath-DIMOB	4137075	4137983	-1	Uncharacterized integral membrane protein STM4310
	4133523	4138306	4783	IslandPath-DIMOB	4138193	4138306	-1	hypothetical protein
Island 43	4222194	4227643	5449	SIGI-HMM	4222194	4223471	-1	Putative type-I secretion protein
	4222194	4227643	5449	SIGI-HMM	4223468	4224787	-1	Efflux transport system, outer membrane factor (OMF) lipoprotein
	4222194	4227643	5449	SIGI-HMM	4224777	4226165	-1	Integral membrane protein
	4222194	4227643	5449	SIGI-HMM	4226162	4226794	-1	Putative inner membrane or exported protein
	4222194	4227643	5449	SIGI-HMM	4227351	4227473	-1	hypothetical protein
	4222194	4227643	5449	SIGI-HMM	4227482	4227643	-1	hypothetical protein
Island 44	4397704	4420822	23118	IslandPath-DIMOB	4397704	4397913	-1	Mobile element protein
	4397704	4420822	23118	IslandPath-DIMOB	4398072	4398860	1	Phage portal vertex protein GpQ
	4397704	4420822	23118	IslandPath-DIMOB	4398975	4399265	-1	hypothetical protein
	4397704	4420822	23118	IslandPath-DIMOB	4399657	4400457	-1	Mobile element protein
	4397704	4420822	23118	IslandPath-DIMOB	4400490	4400756	-1	Transposase, IS3/IS911 family
	4397704	4420822	23118	IslandPath-DIMOB	4401073	4401831	-1	hypothetical protein
	4397704	4420822	23118	IslandPath-DIMOB	4401948	4406675	-1	hypothetical protein
	4397704	4420822	23118	IslandPath-DIMOB	4406807	4407169	-1	hypothetical protein
	4397704	4420822	23118	IslandPath-DIMOB	4407187	4407303	1	hypothetical protein
	4397704	4420822	23118	IslandPath-DIMOB	4407355	4407834	-1	Transcriptional activator RfaH
	4397704	4420822	23118	IslandPath-DIMOB	4407964	4408236	1	hypothetical protein
	4397704	4420822	23118	IslandPath-DIMOB	4408332	4408769	-1	hypothetical protein
	4397704	4420822	23118	IslandPath-DIMOB	4408898	4409260	-1	hypothetical protein
	4397704	4420822	23118	IslandPath-DIMOB	4410690	4410851	-1	hypothetical protein
	4397704	4420822	23118	IslandPath-DIMOB	4411196	4412398	1	Transposase
	4397704	4420822	23118	IslandPath-DIMOB	4412772	4413725	-1	ABC transporter ATP-binding protein
	4397704	4420822	23118	IslandPath-DIMOB	4414066	4414863	-1	Bacteriocin/lantibiotic efflux ABC transporter, permease/ATP-binding protein
	4397704	4420822	23118	IslandPath-DIMOB	4414872	4415459	-1	hypothetical protein
	4397704	4420822	23118	IslandPath-DIMOB	4415545	4415817	-1	hypothetical protein
	4397704	4420822	23118	IslandPath-DIMOB	4416232	4416792	1	hypothetical protein
	4397704	4420822	23118	IslandPath-DIMOB	4416816	4416929	-1	hypothetical protein
	4397704	4420822	23118	IslandPath-DIMOB	4417224	4417943	-1	SPI1-associated transcriptional regulator SprB
	4397704	4420822	23118	IslandPath-DIMOB	4417940	4418365	-1	hypothetical protein
	4397704	4420822	23118	IslandPath-DIMOB	4419574	4419849	1	Phage integrase, site-specific tyrosine recombinase
	4397704	4420822	23118	IslandPath-DIMOB	4420002	4420148	1	Phage integrase
	4397704	4420822	23118	IslandPath-DIMOB	4420322	4420822	-1	Periplasmic protein CpxP
Island 45	4442264	4457544	15280	IslandPath-DIMOB	4442264	4442407	1	Putative frv operon regulatory protein
	4442264	4457544	15280	IslandPath-DIMOB	4442491	4442631	-1	hypothetical protein
	4442264	4457544	15280	IslandPath-DIMOB	4442789	4442929	-1	hypothetical protein
	4442264	4457544	15280	IslandPath-DIMOB	4442993	4443247	1	hypothetical protein
	4442264	4457544	15280	IslandPath-DIMOB	4443485	4444120	1	hypothetical protein
	4442264	4457544	15280	IslandPath-DIMOB	4444302	4445576	1	Putative secretion permease
	4442264	4457544	15280	IslandPath-DIMOB	4445569	4447668	1	Bacteriocin/lantibiotic efflux ABC transporter, permease/ATP-binding protein
	4442264	4457544	15280	IslandPath-DIMOB	4447871	4448755	-1	hypothetical protein
	4442264	4457544	15280	IslandPath-DIMOB	4448852	4449340	-1	hypothetical protein
	4442264	4457544	15280	IslandPath-DIMOB	4449358	4450185	-1	Outer membrane protein A precursor
	4442264	4457544	15280	IslandPath-DIMOB	4450250	4455037	-1	hypothetical protein
	4442264	4457544	15280	IslandPath-DIMOB	4455160	4455300	-1	hypothetical protein
	4442264	4457544	15280	IslandPath-DIMOB	4455738	4455863	1	hypothetical protein
	4442264	4457544	15280	IslandPath-DIMOB	4455926	4456762	-1	Sulfur carrier protein FdhD
	4442264	4457544	15280	IslandPath-DIMOB	4456957	4457544	1	Formate dehydrogenase O alpha subunit (EC 1.2.1.2) @ selenocysteine-containing
Island 46	4629510	4635097	5587	SIGI-HMM	4629510	4630217	-1	Transcriptional regulator, GntR family
	4629510	4635097	5587	SIGI-HMM	4630413	4630724	1	PTS system, cellobiose-specific IIB component (EC 2.7.1.205)
	4629510	4635097	5587	SIGI-HMM	4630821	4632143	1	PTS system, cellobiose-specific IIC component
	4629510	4635097	5587	SIGI-HMM	4632157	4632468	1	PTS system, cellobiose-specific IIA component (EC 2.7.1.205)
	4629510	4635097	5587	SIGI-HMM	4632515	4634152	1	Outer membrane porin
	4629510	4635097	5587	SIGI-HMM	4634210	4635097	1	ROK family protein
