# Supplementary material for: Genomic Features of Salmonella enterica Subspecies houtenae Serotype 45:g,z51:- Isolated from Multiple Abdominal Abscesses of an African Fat-Tailed Gecko, United States, 2020
Source: Antibiotics (Basel). 2021 Oct 29;10(11):1322. doi: 10.3390/antibiotics10111322 (PMC8614954; doi:10.3390/antibiotics10111322)
Supplement: Supplementary file 1 [file antibiotics-10-01322-s001.zip › Table S1.xlsx]

## Sheet: Sheet1
Strain	Source Niche	Source Type	Source Details	Collection Year	Continent	Country	BioProject ID	Biosample ID	SeqSero2 Serovar
MC_07-0552	Human	Human	Faeces	2007	Europe	Ireland	PRJEB39546	SAMEA7114213	IV 45:g,z51:-
461972	Human	Human	Homo sapiens; human	2006	Europe	United Kingdom	PRJNA248792	SAMN12250494	IV 45:g,z51:-
209689	Human	Human	Homo sapiens; human	2016	Europe	United Kingdom	PRJNA248792	SAMN07812749	IV 45:g,z51:-
215122	Human	Human	Homo sapiens; human	2016	Europe	United Kingdom	PRJNA248792	SAMN07812049	IV 45:g,z51:-
773341	Human	Human	Homo sapiens; human	2019	Europe	United Kingdom	PRJNA248792	SAMN12265780	IV 45:g,z51:-
405-87	Human	Human	Homo sapiens; human	1987	North America	United States	PRJNA203445	SAMN02367823	IV 45:g,z51:-
139-85	Wild Animal	Rodent	Guinea Pig	1985	North America	United States	PRJNA203445	SAMN02367814	IV 45:g,z51:-
CFSAN000552	Human	Human	Homo sapiens; human	1986	North America	United States	PRJNA541970	SAMN01933113	IV 16:z4,z32:-
2009K1701	-	-	-	-	North America	United States	PRJNA230403	SAMN14832282	IV 44:z4,z32:-
CVM 24399	Animal	Bovine	Bovine	2001	North America	United States	PRJNA622256	SAMN14504730	IV 43:z4,z23:-
